# Supplementary material for: PTK2 is a potential biomarker and therapeutic target for EGFR- or TLRs-induced lung cancer progression via the regulation of the cross-talk between EGFR- and TLRs-mediated signals
Source: Biomark Res. 2024 May 31;12:52. doi: 10.1186/s40364-024-00604-x (PMC11141017; doi:10.1186/s40364-024-00604-x)
Supplement: Supplementary file 1 — Supplementary Material 1 [file 40364_2024_604_MOESM1_ESM.xlsx]

## Sheet: Sheet1
Table S1. Clinical characteristics of NSCLC patients and ∆Mag (∆PTK2) of PTK2 in NSCLC patients (n=42)
Patient	Gender	Age	Histology	Stage	Surgery	Recurrence	Death	PTK2 levels	PTK2 levels	∆Mag (PTK2)
ID		(Year)	(Cell type)		(Year)	(Year)	(Year)	(Lung Tumor Tissues)	(matched Lung Normal Tissues)	LTT vs. mLNT
LTT03	Man	75	Others	Stage IIA	2008	2014		8867.22	1539.76	7327.46
LTT20	Man	69	Adenocarcinoma	Stage 1A	2010			7640.58	976.424	6664.16
LTT07	Man	64	Others	Stage IIA	2009	2010	2011	6828.71	1726.9	5101.8
LTT14	Man	70	Adenocarcinoma	Stage 1A	2010			4963.67	1504.42	3459.25
LTT22	Man	84	Adenocarcinoma	Stage 1B	2010	2011	2012	5734.1	3125.34	2608.76
LTT05	Man	67	Squamous cell carcinoma	Stage IIIA	2009	2012	2014	4825.38	2228.8	2596.58
LTT06	Man	67	Squamous cell carcinoma	Stage 1B	2009	2010	2011	3442.74	1138.74	2304
LTT01	Man	76	Squamous cell carcinoma	Stage IIB	2008	2009	2010	3539.72	1340.47	2199.25
LTT24	Man	70	Adenocarcinoma	Stage IIB	2010	2010	2016	4100.99	2385.07	1715.92
LTT49	Man	67	Squamous cell carcinoma	Stage IIB	2011	2011	2014	2240.76	941.602	1299.16
LTT04	Man	65	Others	Stage IIB	2008	2009	2010	3158.26	1908.5	1249.76
LTT48	Man	68	Adenocarcinoma	Stage IIB	2011		2012	2412.7	1182.82	1229.88
LTT02	Man	77	Squamous cell carcinoma	Stage IIB	2008		2008	3003.62	1839.58	1164.05
LTT50	Man	72	Squamous cell carcinoma	Stage 1B	2011		2012	3218.93	2109.56	1109.36
LTT19	Man	69	Others	Stage 1A	2010			3306.03	2256.47	1049.55
LTT18	Woman	72	Others	Stage 1B	2010	2010	2013	3647.53	2822.38	825.155
LTT30	Man	81	Adenocarcinoma	Stage 1B	2010		2010	1810.45	1009.14	801.317
LTT53	Man	64	Others	Stage 1B	2011		2011	1676.44	1033.38	643.06
LTT39	Man	68	Adenocarcinoma	Stage 1B	2010		2011	1538.06	1038.95	499.117
LTT17	Woman	68	Adenocarcinoma	Stage 1B	2010			1266.03	822.372	443.661
LTT32	Woman	66	Adenocarcinoma	Stage IIA	2010	2010	2013	1967.44	1553.72	413.717
LTT27	Man	77	Adenocarcinoma	Stage 1A	2010		2015	1622.97	1271.54	351.432
LTT29	Woman	47	Adenocarcinoma	Stage 1B	2010	2011	2015	2218.56	1967.85	250.708
LTT51	Woman	73	Adenocarcinoma	Stage 1B	2011			1387.72	1191.06	196.664
LTT47	Man	63	Others	Stage 1B	2011			1654.06	1463.37	190.69
LTT11	Woman	53	Others	Stage IIA	2010	2012	2014	2713.37	2551.23	162.139
LTT25	Man	59	Adenocarcinoma	Stage 1B	2010			1647.28	1657.34	-10.059
LTT38	Man	72	Others	Stage IIA	2010	2014	2016	1656.29	1779.59	-123.305
LTT08	Man	59	Squamous cell carcinoma	Stage IIB	2009	2011	2015	1015.37	1157.27	-141.894
LTT28	Woman	79	Adenocarcinoma	Stage 1B	2010	2011	2012	1165.09	1401.36	-236.267
LTT52	Woman	43	Adenocarcinoma	Stage 1B	2011			1590.37	1842.26	-251.889
LTT42	Woman	59	Adenocarcinoma	Stage IIA	2010	2013	2015	1620.21	2145.07	-524.859
LTT43	Man	70	Adenocarcinoma	Stage 1B	2010			528.801	1112.41	-583.613
LTT36	Man	70	Adenocarcinoma	Stage 1B	2010			889.114	1643.24	-754.125
LTT33	Man	75	Adenocarcinoma	Stage 1A	2012	2010	2016	1123.7	1964.23	-840.53
LTT34	Man	65	Adenocarcinoma	Stage 1A	2010			978.084	1835.17	-857.087
LTT26	Woman	38	Adenocarcinoma	Stage IIA	2010			524.617	1770.82	-1246.21
LTT35	Woman	50	Adenocarcinoma	Stage IIA	2010			1018.07	2325.48	-1307.41
LTT13	Woman	56	Adenocarcinoma	Stage 1B	2010	2015		2889.95	4208.91	-1318.96
LTT21	Woman	60	Adenocarcinoma	Stage 1B	2010			3838.66	6056.04	-2217.38
LTT12	Woman	54	Adenocarcinoma	Stage 1B	2010			1055.33	6199.54	-5144.22
LTT10	Woman	65	Adenocarcinoma	Stage 1B	2009			2082.92	7529.77	-5446.85
