# Supplementary material for: PTK2 is a potential biomarker and therapeutic target for EGFR- or TLRs-induced lung cancer progression via the regulation of the cross-talk between EGFR- and TLRs-mediated signals
Source: Biomark Res. 2024 May 31;12:52. doi: 10.1186/s40364-024-00604-x (PMC11141017; doi:10.1186/s40364-024-00604-x)
Supplement: Supplementary file 2 — Supplementary Material 2 [file 40364_2024_604_MOESM2_ESM.xlsx]

## Sheet: Sheet1
Table S2. Differential magnitude (Δ Mag) of EGFR and PTK2 expression between lung tumor tissues (LTTs) and matched lung normal tissues (mLNTs) and patient's vital statues
Patient	EGFR levels	EGFR levels	PTK2 levels	PTK2 levels	∆Mag (EGFR)	∆Mag (PTK2)
ID	(Lung Tumor Tissues)	(matched Lung Normal Tissues)	(Lung Tumor Tissues)	(matched Lung Normal Tissues)	LTT vs. mLNT	LTT vs. mLNT	Patient's vital status
LTT03	28.5512	104.061	8867.22	1539.76	-75.51	7327.46	Alive
LTT20	3909.55	90.5948	7640.58	976.424	3818.95	6664.16	Alive
LTT07	750.559	137.672	6828.71	1726.9	612.887	5101.8	Death
LTT14	305.38	110.131	4963.67	1504.42	195.249	3459.25	Alive
LTT22	1051.98	280.173	5734.1	3125.34	771.804	2608.76	Death
LTT05	762.376	170.896	4825.38	2228.8	591.48	2596.58	Death
LTT06	607.507	50.652	3442.74	1138.74	556.855	2304	Death
LTT01	622.943	83.4738	3539.72	1340.47	539.47	2199.25	Death
LTT24	2799.7	303.125	4100.99	2385.07	2496.58	1715.92	Death
LTT49	499.522	97.8767	2240.76	941.602	401.645	1299.16	Death
LTT04	190.94	154.091	3158.26	1908.5	36.8486	1249.76	Death
LTT48	131.835	58.4599	2412.7	1182.82	73.3753	1229.88	Death
LTT02	910.162	112.09	3003.62	1839.58	798.071	1164.05	Death
LTT50	104.763	207.914	3218.93	2109.56	-103.151	1109.36	Death
LTT19	556.136	318.258	3306.03	2256.47	237.879	1049.55	Alive
LTT18	65.9709	224.261	3647.53	2822.38	-158.29	825.155	Death
LTT30	156.209	56.906	1810.45	1009.14	99.3028	801.317	Death
LTT53	288.394	60.186	1676.44	1033.38	228.208	643.06	Death
LTT39	197.31	16.0205	1538.06	1038.95	181.289	499.117	Death
LTT17	115.71	78.3389	1266.03	822.372	37.3708	443.661	Alive
LTT32	223.331	78.7706	1967.44	1553.72	144.561	413.717	Death
LTT27	1.652	166.309	1622.97	1271.54	-164.656	351.432	Death
LTT29	127.035	213.203	2218.56	1967.85	-86.1676	250.708	Death
LTT51	274.315	136.496	1387.72	1191.06	137.819	196.664	Alive
LTT47	216.835	121.881	1654.06	1463.37	94.9541	190.69	Alive
LTT11	2146.42	783.468	2713.37	2551.23	1362.95	162.139	Death
LTT25	227.914	117.712	1647.28	1657.34	110.202	-10.059	Alive
LTT38	433.819	149.662	1656.29	1779.59	284.157	-123.305	Death
LTT08	153.546	64.0404	1015.37	1157.27	89.5057	-141.894	Death
LTT28	442.855	119.303	1165.09	1401.36	323.552	-236.267	Death
LTT52	206.102	138.614	1590.37	1842.26	67.4889	-251.889	Alive
LTT42	353.452	138.584	1620.21	2145.07	214.868	-524.859	Death
LTT43	121.805	113.883	528.801	1112.41	7.9219	-583.613	Alive
LTT36	47.8708	172.518	889.114	1643.24	-124.647	-754.125	Alive
LTT33	38.5532	103.646	1123.7	1964.23	-65.0927	-840.53	Death
LTT34	56.7942	139.572	978.084	1835.17	-82.7781	-857.087	Alive
LTT26	357.425	128.806	524.617	1770.82	228.619	-1246.21	Alive
LTT35	57.4042	151.742	1018.07	2325.48	-94.3379	-1307.41	Alive
LTT13	270.692	383.86	2889.95	4208.91	-113.167	-1318.96	Alive
LTT21	545.437	511.096	3838.66	6056.04	34.3403	-2217.38	Alive
LTT12	172.234	455.732	1055.33	6199.54	-283.499	-5144.22	Alive
LTT10	131.62	825.4	2082.92	7529.77	-693.78	-5446.85	Alive
