# Supplementary material for: PTK2 is a potential biomarker and therapeutic target for EGFR- or TLRs-induced lung cancer progression via the regulation of the cross-talk between EGFR- and TLRs-mediated signals
Source: Biomark Res. 2024 May 31;12:52. doi: 10.1186/s40364-024-00604-x (PMC11141017; doi:10.1186/s40364-024-00604-x)
Supplement: Supplementary file 4 — Supplementary Material 4 [file 40364_2024_604_MOESM4_ESM.xlsx]

## Sheet: Sheet1
Table S4. Differential magnitude (Δ Mag) of TLR1, TLR6, TLR2, EGFR, and PTK2 expression between lung tumor tissues (LTTs) and matched lung normal tissues (mLNTs); TLR1upTLR6upTLR2upPTK2upEGFRup NSCLC patients (n=5) vs. TLR1downTLR6downTLR2downPTK2downEGFRdown NSCLC patients (n=4)
Patient	TLR1 levels (LTTs)	TLR1 levels (mLNTs)	TLR6 levels (LTTs)	TLR6 levels (mLNTs)	TLR2 levels (LTTs)	TLR2 levels (mLNTs)	EGFR levels (LTTs)	EGFR levels (mLNTs)	PTK2 levels (LTTs)	PTK2 levels (mLNTs)	∆Mag (TLR1)	∆Mag (TLR6)	∆Mag (TLR2)	∆Mag (EGFR)	∆Mag (PTK2)
ID	(Lung Tumor Tissues)	(matched Lung Normal Tissues)	(Lung Tumor Tissues)	(matched Lung Normal Tissues)	(Lung Tumor Tissues)	(matched Lung Normal Tissues)	(Lung Tumor Tissues)	(matched Lung Normal Tissues)	(Lung Tumor Tissues)	(matched Lung Normal Tissues)	LTT vs. mLNT	LTT vs. mLNT	LTT vs. mLNT	LTT vs. mLNT	LTT vs. mLNT
LTT03	103.034	66.8548	131.641	85.6379	-13.1204	-12.9034	28.5512	104.061	8867.22	1539.76	36.1792	46.003	-0.21698	-75.51	7327.46
LTT20	172.656	4.91962	108.757	25.0297	24.0091	-3.25836	3909.55	90.5948	7640.58	976.424	167.736	83.727	27.2675	3818.95	6664.16
LTT07	140.668	12.7166	135.601	48.1756	-21.2879	-9.69048	750.559	137.672	6828.71	1726.9	127.952	87.4259	-11.5974	612.887	5101.8
LTT14	195.186	23.0256	116.658	49.0509	1.0246	-5.18411	305.38	110.131	4963.67	1504.42	172.16	67.607	6.20871	195.249	3459.25
LTT22	14.4647	100.668	35.3634	92.2777	15.8693	4.75883	1051.98	280.173	5734.1	3125.34	-86.203	-56.9143	11.1105	771.804	2608.76
LTT05	297.986	67.9069	196.328	86.6455	-14.8308	0.891653	762.376	170.896	4825.38	2228.8	230.079	109.683	-15.7224	591.48	2596.58
LTT06	37.1524	11.3477	73.0529	57.4575	-10.5663	-10.8532	607.507	50.652	3442.74	1138.74	25.8047	15.5955	0.28691	556.855	2304
LTT01	155.115	7.88564	135.313	59.0271	6.05084	-9.694	622.943	83.4738	3539.72	1340.47	147.229	76.286	15.7448	539.47	2199.25
LTT24	46.0024	90.2577	50.2846	111.985	24.0082	6.15734	2799.7	303.125	4100.99	2385.07	-44.2553	-61.7004	17.8509	2496.58	1715.92
LTT49	-9.87708	37.5753	21.7212	78.7593	-11.9747	8.7482	499.522	97.8767	2240.76	941.602	-47.4524	-57.0381	-20.7229	401.645	1299.16
LTT04	21.2859	13.5284	54.5757	83.2287	-22.2535	0.93471	190.94	154.091	3158.26	1908.5	7.75753	-28.653	-23.1882	36.8486	1249.76
LTT48	-6.55605	23.9832	15.8847	72.7339	-13.2405	1.93909	131.835	58.4599	2412.7	1182.82	-30.5392	-56.8491	-15.1796	73.3753	1229.88
LTT02	2.14066	13.1896	39.7532	51.405	-14.5028	-4.13712	910.162	112.09	3003.62	1839.58	-11.0489	-11.6518	-10.3656	798.071	1164.05
LTT50	56.9297	45.6183	159.766	96.4425	-5.46577	24.1043	104.763	207.914	3218.93	2109.56	11.3114	63.3232	-29.57	-103.151	1109.36
LTT19	168.747	112.615	117.019	106.279	12.2149	21.5958	556.136	318.258	3306.03	2256.47	56.1311	10.7405	-9.38097	237.879	1049.55
LTT18	33.2012	120.446	44.6346	90.3082	-3.29477	9.08627	65.9709	224.261	3647.53	2822.38	-87.2446	-45.6736	-12.381	-158.29	825.155
LTT30	18.127	27.4686	65.583	99.4588	-3.83209	4.43572	156.209	56.906	1810.45	1009.14	-9.3416	-33.8759	-8.26781	99.3028	801.317
LTT53	28.0928	21.7159	61.1921	62.0412	-3.15452	-3.70379	288.394	60.186	1676.44	1033.38	6.37688	-0.84912	0.549266	228.208	643.06
LTT39	-0.502645	32.3422	16.1102	97.049	-8.93955	-6.33886	197.31	16.0205	1538.06	1038.95	-32.8449	-80.9388	-2.60068	181.289	499.117
LTT17	7.06059	3.61251	25.583	43.1443	-1.48357	-9.36609	115.71	78.3389	1266.03	822.372	3.44808	-17.5613	7.88253	37.3708	443.661
LTT32	5.98452	19.7518	77.7001	65.1862	-9.12344	7.4961	223.331	78.7706	1967.44	1553.72	-13.7672	12.5139	-16.6195	144.561	413.717
LTT27	56.4933	81.7927	85.798	125.007	-13.3918	4.75752	1.652	166.309	1622.97	1271.54	-25.2994	-39.2087	-18.1493	-164.656	351.432
LTT29	-3.2495	22.4914	26.723	65.0617	4.39968	2.54898	127.035	213.203	2218.56	1967.85	-25.7409	-38.3387	1.8507	-86.1676	250.708
LTT51	12.751	10.9726	57.0753	52.4358	55.1925	6.90149	274.315	136.496	1387.72	1191.06	1.77839	4.63953	48.291	137.819	196.664
LTT47	6.10981	26.716	42.1708	79.1869	-6.26104	-4.24357	216.835	121.881	1654.06	1463.37	-20.6062	-37.0162	-2.01747	94.9541	190.69
LTT11	-3.83145	20.4099	27.7212	38.0962	-22.1016	-5.42145	2146.42	783.468	2713.37	2551.23	-24.2414	-10.3749	-16.6802	1362.95	162.139
LTT25	70.6025	34.5375	69.807	58.8331	-2.07097	-4.23265	227.914	117.712	1647.28	1657.34	36.0649	10.974	2.16168	110.202	-10.059
LTT38	39.9705	21.6278	95.0862	93.2419	-5.39098	-7.28471	433.819	149.662	1656.29	1779.59	18.3427	1.84429	1.89372	284.157	-123.305
LTT08	-9.37811	8.86822	13.9802	35.0619	-23.8344	4.46745	153.546	64.0404	1015.37	1157.27	-18.2463	-21.0816	-28.3019	89.5057	-141.894
LTT28	37.935	48.1618	41.6124	46.512	14.0107	-0.324158	442.855	119.303	1165.09	1401.36	-10.2268	-4.89958	14.3348	323.552	-236.267
LTT52	30.2385	11.4093	67.1303	37.4066	8.06092	2.14951	206.102	138.614	1590.37	1842.26	18.8292	29.7236	5.91142	67.4889	-251.889
LTT42	15.793	31.4852	49.5067	47.5434	8.19147	2.91287	353.452	138.584	1620.21	2145.07	-15.6922	1.96327	5.2786	214.868	-524.859
LTT43	2.83829	111.765	52.3177	142.611	-13.78	7.1111	121.805	113.883	528.801	1112.41	-108.927	-90.2936	-20.8911	7.9219	-583.613
LTT36	-11.9887	29.4197	20.7249	60.3157	-7.80857	-0.199087	47.8708	172.518	889.114	1643.24	-41.4085	-39.5909	-7.60948	-124.647	-754.125
LTT33	16.1707	7.92125	65.2998	59.8432	-9.61333	-10.1754	38.5532	103.646	1123.7	1964.23	8.24946	5.45663	0.562116	-65.0927	-840.53
LTT34	-3.39494	63.3785	14.9964	113.395	-15.4301	11.3919	56.7942	139.572	978.084	1835.17	-66.7734	-98.3988	-26.8219	-82.7781	-857.087
LTT26	-15.3225	25.1826	8.72897	37.5141	-11.7817	16.0324	357.425	128.806	524.617	1770.82	-40.5052	-28.7851	-27.814	228.619	-1246.21
LTT35	6.93776	1.60252	42.1859	47.4776	-14.3213	0.0442763	57.4042	151.742	1018.07	2325.48	5.33524	-5.29167	-14.3655	-94.3379	-1307.41
LTT13	213.883	148.854	113.06	74.2831	74.0567	25.7381	270.692	383.86	2889.95	4208.91	65.0286	38.7765	48.3186	-113.167	-1318.96
LTT21	9.24691	268.24	45.4478	99.0538	8.58104	24.0506	545.437	511.096	3838.66	6056.04	-258.994	-53.6059	-15.4696	34.3403	-2217.38
LTT12	12.2251	204.699	19.5093	89.9062	-5.55551	20.5936	172.234	455.732	1055.33	6199.54	-192.474	-70.3969	-26.1491	-283.499	-5144.22
LTT10	102.012	464.654	120.582	197.68	-6.51957	65.5756	131.62	825.4	2082.92	7529.77	-362.642	-77.0976	-72.0952	-693.78	-5446.85
